# Supplementary material for: The Causal Role of the Gut Microbiota–Plasma Metabolome Axis in Myeloproliferative Neoplasm Pathogenesis: A Mendelian Randomization and Mediation Analysis
Source: Metabolites. 2025 Jul 28;15(8):501. doi: 10.3390/metabo15080501 (PMC12388087; doi:10.3390/metabo15080501)
Supplement: Supplementary file 1 [file metabolites-15-00501-s001.zip]

Archive with 1 entries (1 files):
- metabolites-3721777-supplementary.pdf
